# Supplementary material for: Upregulation of Mitochondrial Sirt3 and Alleviation of the Inflammatory Phenotype in Macrophages by Estrogen
Source: Cells. 2024 Aug 25;13(17):1420. doi: 10.3390/cells13171420 (PMC11393879; doi:10.3390/cells13171420)
Supplement: Supplementary file 1 [file cells-13-01420-s001.zip]

Archive with 5 entries (5 files):
- cells-3071064_supplementary/Suppl Figure 2.JPG
- cells-3071064_supplementary/Suppl Figure 4.JPG
- cells-3071064_supplementary/Suppl figure S1.JPG
- cells-3071064_supplementary/Suppl figure S3.JPG
- cells-3071064_supplementary/Suppl figure S3extended.JPG
